# Supplementary material for: Suitable concentrations of brassinolide application enhances growth performance and saikosaponin biosynthesis by transcriptional activation of triterpenoid pathway genes in Bupleurum chinense DC
Source: Front Plant Sci. 2025 Mar 31;16:1517434. doi: 10.3389/fpls.2025.1517434 (PMC11994733; doi:10.3389/fpls.2025.1517434)
Supplement: Supplementary file 2 [file Table2.xlsx]

## Sheet: B. chinense growth indexs
Growth indicators	Treatment days	Control group and treatment group
		CK									0.1mg/L BRs									0.2mg/L BRs									0.4mg/L BRs
Taproot length (cm)	0 day	4.77	4.91	4.86	4.99	4.82	4.96	5.37	4.91	4.8	5.06	5.24	4.99	5.16	5.04	4.89	5.36	5.21	4.91	5.4	5.31	5.06	5.45	5.25	5.39	5.02	4.75	4.66	4.98	5.12	4.92	4.88	5.3	4.86	5.18	4.95	4.81
	6 day	5.21	5.34	5.11	5.01	5.54	5.31	5.11	5.44	5.01	5.43	5.59	5.31	5.33	5.69	5.11	5.63	5.69	5.71	5.68	5.96	5.4	5.88	5.9	5.62	5.65	6.06	5.49	5.34	5.54	5.14	5.26	5.74	5.23	5.3	5.44	5.26
	12 day	5.33	5.25	5.38	5.03	5.55	5.48	5.63	5.15	5.78	5.93	6.28	5.69	6.13	6.18	5.79	5.83	6.14	5.79	6.75	6.99	6.59	6.85	7.19	6.39	6.65	6.89	6.73	5.54	5.76	5.46	5.34	5.96	5.56	5.5	5.79	5.88
	18 day	5.95	6.16	5.8	5.85	6.36	5.62	5.75	6.06	5.6	6.36	6.55	6.28	6.26	6.75	6.39	6.26	6.45	6.24	7.26	7.65	7.06	7.14	7.78	7.31	7.96	7.05	6.99	5.93	6.18	5.78	5.93	6.18	5.78	5.93	6.18	5.78
Stem length (cm)	0 day	14.93	15.36	16.75	16.83	16.5	17.55	15.93	16.46	16.1	16.76	17.36	15.99	17.76	17.66	17.99	15.36	17.06	15.49	17.32	18.85	16.01	16.32	19.65	16.31	17.02	18.45	16.91	17.91	16.06	18.86	16.99	16.96	17.86	17.81	16.56	18.56
	6 day	19.95	21.26	18.78	20.93	21.06	19.78	20.95	22.26	19.38	21.06	22.78	20.29	20.06	23.78	20.99	21.56	22.44	21.29	21.17	19.75	22.36	21.17	19.75	22.36	21.17	19.75	22.36	18.65	17.06	20.38	19.45	17.36	20.18	18.33	17.66	19.38
	12 day	30.49	30.02	28.02	33.49	29.02	30.92	30.49	31.22	29.02	29.23	30.99	27.76	27.23	31.99	28.76	29.63	31.49	27.66	28.42	29.86	26.95	29.32	30.16	28.95	27.42	30.56	29.35	26.31	27.85	24.01	26.11	27.35	26.01	26.51	27.75	24.31
	18 day	33.5	33.99	31.85	31.5	34.89	30.85	35.5	29.89	28.85	34.51	33.28	36.21	36.51	34.28	35.21	32.89	33.18	35.71	35.725	34.08	37.25	36.725	37.08	37.65	34.25	35.18	37.65	32.03	30.24	33.88	32.33	30.94	33.68	32.53	30.34	33.48
Weight of above grount part (g)	0 day	0.3376	0.3085	0.3599	0.3176	0.3685	0.3299	0.2976	0.3185	0.3679	0.3353	0.3082	0.3658	0.3153	0.3062	0.3858	0.3053	0.3882	0.3718	0.3626	0.3256	0.3956	0.3706	0.3226	0.3991	0.3586	0.3806	0.3976	0.3256	0.3569	0.3689	0.3756	0.3569	0.3829	0.3966	0.3789	0.3799
	6 day	0.455	0.4258	0.486	0.425	0.4858	0.46	0.435	0.4068	0.4936	0.497	0.4585	0.5482	0.477	0.4985	0.5682	0.467	0.4485	0.5692	0.5346	0.5085	0.5723	0.5096	0.5375	0.5623	0.5646	0.5585	0.5413	0.4143	0.3785	0.4585	0.4263	0.3995	0.4285	0.4243	0.3985	0.4485
	12 day	0.8513	0.9058	0.8002	0.8203	0.9508	0.8102	0.8113	0.8858	0.8102	0.8991	0.9552	0.8685	0.9091	0.9452	0.8695	0.8894	0.9652	0.8699	0.9915	0.9356	1.1235	1.0115	0.9656	1.1435	0.9515	0.9456	1.1055	0.5644	0.6158	0.5258	0.5444	0.5958	0.5488	0.5684	0.6018	0.5358
	18 day	1.0424	1.1003	0.9852	1.2424	1.0003	0.9152	1.1024	1.0903	0.9352	1.0239	1.0658	0.9852	1.0139	1.0958	0.9952	1.0339	1.0968	1.0152	1.237	1.1868	1.2858	1.337	1.0668	1.1638	1.2671	1.1901	1.3008	0.8734	0.9158	0.8358	0.8734	0.9158	0.8358	0.8734	0.9158	0.8358
Fresh root weight (g)	0 day	0.2311	0.2233	0.2401	0.2011	0.2133	0.2601	0.2811	0.1833	0.2301	0.2341	0.221	0.2463	0.2041	0.2121	0.2563	0.2411	0.2151	0.2493	0.2263	0.2432	0.2158	0.2353	0.2512	0.2198	0.2293	0.2232	0.2148	0.2253	0.2082	0.2485	0.2253	0.2082	0.2485	0.2253	0.2082	0.2485
	6 day	0.2572	0.2526	0.2635	0.2272	0.2126	0.2835	0.2972	0.2426	0.2495	0.247	0.2358	0.2568	0.267	0.2398	0.2468	0.2473	0.2398	0.2548	0.2826	0.3011	0.2652	0.2936	0.3041	0.2772	0.2866	0.3001	0.2702	0.29	0.3258	0.2685	0.28	0.3198	0.2885	0.2998	0.3018	0.2699
	12 day	0.3566	0.3502	0.3622	0.3066	0.4002	0.3322	0.3366	0.3702	0.3682	0.3768	0.3968	0.3567	0.3568	0.416	0.3707	0.3598	0.3868	0.3667	0.5437	0.5853	0.5298	0.5627	0.5803	0.5498	0.5477	0.5653	0.5508	0.3378	0.3113	0.3586	0.3398	0.3213	0.3556	0.3348	0.3193	0.3386
	18 day	0.4851	0.4785	0.4676	0.5151	0.4485	0.4376	0.5051	0.4685	0.4876	0.5811	0.5582	0.6098	0.5861	0.5482	0.6198	0.5831	0.5782	0.5898	0.7615	0.8052	0.7253	0.7115	0.8252	0.7653	0.7645	0.7952	0.7743	0.4411	0.4268	0.4689	0.4491	0.4388	0.4599	0.4461	0.4298	0.4499
Taproot diameter (mm)	0 day	1.32	1.29	1.34	1.42	1.34	1.24	1.3	1.25	1.31	1.38	1.34	1.41	1.48	1.3	1.43	1.36	1.33	1.4	1.47	1.39	1.41	1.5	1.54	1.48	1.42	1.5	1.44	1.41	1.32	1.45	1.41	1.33	1.43	1.42	1.38	1.39
	6 day	1.54	1.48	1.58	1.5	1.46	1.58	1.54	1.42	1.61	1.64	1.68	1.62	1.6	1.71	1.59	1.61	1.72	1.57	1.75	1.71	1.8	1.66	1.72	1.81	1.75	1.74	1.79	1.52	1.44	1.57	1.51	1.45	1.55	1.5	1.48	1.59
	12 day	1.77	1.8	1.55	1.71	1.89	1.6	1.72	1.75	1.61	1.86	1.78	1.72	1.96	1.82	1.7	1.89	1.83	1.75	2.19	2.05	2.23	2.31	2.11	2.2	2.29	2.15	2.14	1.73	1.8	1.68	1.76	1.81	1.65	1.7	1.82	1.79
	18 day	1.92	2.05	1.88	1.86	2.15	1.78	1.99	2.03	1.98	1.97	1.87	2.02	1.97	1.99	2.12	1.9	1.89	2.07	2.47	2.26	2.68	2.57	2.36	2.48	2.45	2.56	2.49	1.87	1.84	1.96	1.83	1.81	2.06	1.9	1.87	1.99
Dry root weight (g)	0 day	0.0268	0.0245	0.0239	0.0238	0.0265	0.0189	0.0247	0.0281	0.0274	0.0283	0.0243	0.0316	0.0273	0.024	0.031	0.0292	0.0233	0.0328	0.0286	0.0246	0.0318	0.0296	0.0269	0.0308	0.0294	0.0266	0.0278	0.029	0.025	0.0341	0.0296	0.0259	0.0321	0.0331	0.0261	0.0301
	6 day	0.0248	0.0205	0.0278	0.0238	0.0235	0.0268	0.0253	0.0215	0.0288	0.0265	0.0255	0.0248	0.0295	0.0285	0.025	0.0269	0.0265	0.0328	0.0322	0.0345	0.0318	0.0332	0.0349	0.0328	0.0352	0.0341	0.0308	0.0314	0.0364	0.0285	0.0334	0.0374	0.0305	0.0312	0.0348	0.0298
	12 day	0.0486	0.0448	0.0531	0.0506	0.0478	0.0501	0.0496	0.0468	0.0511	0.0523	0.0453	0.0563	0.0523	0.0453	0.0563	0.0523	0.0453	0.0563	0.0768	0.0706	0.084	0.0708	0.0796	0.0814	0.0778	0.0726	0.0821	0.0491	0.045	0.0543	0.0498	0.0456	0.0523	0.0501	0.0478	0.0513
	18 day	0.0674	0.063	0.0699	0.0634	0.0537	0.0629	0.0694	0.0623	0.0588	0.0688	0.0626	0.07423	0.0688	0.0626	0.07423	0.0688	0.0626	0.07423	0.1011	0.0959	0.1048	0.1051	0.0999	0.1008	0.1031	0.0979	0.1068	0.0763	0.0725	0.0824	0.0723	0.0735	0.0804	0.0773	0.0755	0.0801

## Sheet: Contents of saikosaponin
Content (mg/g)	Control group and treatment group
	CK			0.1mg/L BRs			0.2mg/L BRs			0.4mg/L BRs
saikosaponin C	0.244212	0.26246	0.263254	0.254101	0.251762	0.264555	0.349414	0.342553	0.338821	0.200253	0.203597	0.213766
saikosaponin F	0.292432	0.288049	0.27846	0.248548	0.2688	0.248001	0.364537	0.305151	0.357145	0.369743	0.36228	0.362081
saikosaponin A	0.946481	0.885803	0.858982	1.08863	1.13673	0.9522	1.67103	1.55781	1.40411	0.902799	0.855097	0.817907
saikosaponin E	0.043382	0.040865	0.042107	0.041287	0.046224	0.045317	0.0663	0.057875	0.067954	0.042845	0.041222	0.039689
saikosaponin D	0.695851	0.634447	0.741572	0.803369	0.86687	0.903566	1.2271	1.24668	1.27192	0.576283	0.589795	0.628036

## Sheet: Relative gene expression
Genes	Treatment days	Control group and treatment group
		CK			0.1mg/L BRs			0.2mg/L BRs			0.4mg/L BRs
HMGR	0 day	1	0.84	1.03	0.52	0.55	0.57	2.28	2.18	2.13	1.93	1.93	1.89
	6 day	2.55	2.31	2.49	3.77	4.61	4.82	2.49	2.34	2.35	4.27	4.7	3.81
	12 day	3.34	3.63	3.21	5.55	4.29	4.16	14.86	18.82	17.42	10.32	16.48	13.25
	18 day	12.15	12.33	13.46	18.53	20.54	18.68	40.24	23.4	26.59	24.36	21.14	22.21
IPPI	0 day	2.84	2.63	2.65	3.67	3.77	3.83	2.66	2.96	3.24	1.87	2.04	2.11
	6 day	1	1.07	1.09	1.05	1.02	1.03	6.79	7.05	7.19	7.26	7.97	8.13
	12 day	2.04	2.02	2.28	2.22	1.87	1.69	17.58	19.29	19.8	13.6	11.45	10.46
	18 day	3.01	3.12	3.41	8.9	9.61	8.54	23.65	21.39	22.33	12.96	13.46	15.62
DXR	0 day	1	1.1	0.97	0.74	0.85	0.81	2.63	2.8	2.62	2.52	2.27	2.25
	6 day	2.33	1.93	1.88	1.89	2.02	1.74	4.66	4.39	4.07	5.3	4.69	4.35
	12 day	2.55	2.46	2.45	2.73	2.67	2.19	10.87	11.41	10.42	15.78	17.38	16.69
	18 day	1.9	1.83	1.78	4.46	4.5	4.37	15.95	15.52	12.92	17.65	13.95	14.55
FPS	0 day	1.2	1.38	1.27	1.5	1.3	1.58	1.09	1.09	1.28	1.28	1.06	1.16
	6 day	1	0.96	0.92	0.6	0.64	0.58	1.89	1.97	1.99	2.02	2.26	2.29
	12 day	0.66	0.61	0.86	1.43	1.46	1.19	9.9	9.04	9.27	5	5.89	6.65
	18 day	2.99	2.38	2.9	3.09	3.07	2.81	8.04	9.45	7.43	8.03	8.47	7.98
SS	0 day	1	0.87	1.05	0.15	0.18	0.13	0.58	0.5	0.47	0.58	0.5	0.53
	6 day	0.78	0.77	0.95	0.18	0.18	0.18	0.29	0.26	0.29	0.05	0.22	0.13
	12 day	0.25	0.23	0.27	0.41	0.45	0.29	89.16	99.02	77.69	1.88	1.83	2.26
	18 day	1.06	0.93	1.04	0.6	0.57	0.62	1.11	1.18	1.18	1.19	1.01	1.21
SE	0 day	1	1.16	1.67	1.23	0.88	1.31	4.19	4.49	4.18	5.14	5.1	4.17
	6 day	2.08	2.49	2.05	4.75	3.58	4.16	3.05	2.87	2.71	2.46	2.6	2.98
	12 day	4.15	4.43	5.05	7.61	9.19	7.75	31.44	28.2	31.55	23.75	22.67	23.31
	18 day	14.65	16.06	17.69	12.34	12.03	14.77	31.89	38.42	29.63	54.2	53.67	59.9
β-AS	0 day	1	1.01	1.07	1.72	1.69	1.47	2.98	3.45	3.21	3.92	3.96	3.45
	6 day	3.46	3.37	3.13	2.02	2.09	1.9	3.96	4.21	3.76	4.16	3.71	3.32
	12 day	3.18	2.94	3.47	2.34	2.78	2.42	17.05	16.53	14.54	15.67	12.8	12.95
	18 day	3.34	3.34	3.09	8.35	9.01	7.96	7.56	7.46	7.73	7.77	6.01	7.01
P450-7	0 day	1	0.85	0.92	0.82	0.81	0.79	3.13	2.9	3.21	4.12	4.09	3.67
	6 day	5.47	5.23	5.06	3.84	4.45	4.27	2.77	2.69	2.98	3.36	3.69	3.52
	12 day	8.18	8.25	7.62	7.26	7.14	8.26	93.86	77.76	87.69	55.46	53.72	49.99
	18 day	17.51	18.46	17.51	10.61	9.98	10.21	31.61	32.19	32.96	36.06	38.65	35.21
UGT7382	0 day	1	1.01	0.97	1.1	0.99	0.85	1.6	1.49	1.51	1.97	1.71	1.85
	6 day	0.96	0.83	0.83	0.72	0.62	0.64	1.4	1.3	1.01	1.08	1.4	1.18
	12 day	1.49	1.48	1.37	1.12	0.89	0.97	3.41	3.47	2.93	6.66	6.06	5.97
	18 day	1.59	1.63	1.75	0.91	0.99	0.76	1.78	1.72	2.07	6.59	5.92	7.46
UGT8	0 day	1	0.84	0.99	0.61	0.72	0.65	2.81	3.12	2.58	1.55	1.93	1.8
	6 day	2.16	2.12	1.77	2.17	1.64	1.71	4.68	4.23	4.8	12.32	9.68	10.27
	12 day	5.07	5.61	4.73	2.19	2.02	2.23	135.72	150.18	136.44	30.42	35.94	32.22
	18 day	2.1	2.57	2.49	7.22	6.51	6.24	18.17	21.43	17.06	11.08	12.84	12.1
P450-3	0 day	1	0.85	0.86	1.7	1.45	1.43	1.62	1.46	1.49	1.77	1.72	1.63
	6 day	0.72	0.62	0.6	1.57	1.36	1.34	0.86	0.98	0.87	4.15	4.22	3.96
	12 day	1.1	1.02	1.03	1.94	2	1.99	6.87	6.91	6.55	5.13	5.05	5.34
	18 day	2.52	2.34	2.35	1.78	1.64	1.62	5.12	5.31	4.74	7.03	6.88	6.75
P450-2	0 day	1	1.39	1.17	0.83	0.79	0.77	1.84	1.63	1.9	1.91	2.04	1.82
	6 day	1.66	1.51	1.63	1.72	1.63	1.79	4.39	4.2	4	5.1	5.16	4.27
	12 day	1.39	1.31	1.29	1.18	1.05	1	12.59	10.11	11.83	5.56	5.13	4.76
	18 day	1.99	2.15	1.96	2.93	2.38	2.53	10.45	9.75	9.68	8.35	8.06	8.95
P450-1	0 day	1	1.13	0.95	1.1	1.21	1.18	1.61	1.62	1.5	1.25	1.08	1.12
	6 day	1.86	1.54	1.42	0.72	0.78	0.79	3.18	3.2	3.35	3.9	3.93	3.84
	12 day	6.53	6.48	6.26	3.68	4.32	3.66	77.78	77.95	85.45	38.45	38.53	42.24
	18 day	2.82	3.64	3.18	6.58	6.94	6.28	9.2	7.42	7.94	14.12	15.97	17.01
DXS	0 day	1	0.84	1.02	0.71	0.6	0.71	0.68	0.65	0.61	0.87	0.88	0.85
	6 day	1.55	1.46	1.69	1.2	1.24	1.4	2.21	2.32	2.46	3.11	3.06	3.01
	12 day	2.84	2.77	2.61	1.99	2.13	2.37	1.11	1.35	1.27	1.03	1.33	1.25
	18 day	1.99	1.94	1.86	1.23	1.25	1.37	3.82	3.94	3.59	5.29	6.57	6.39
AACT	0 day	1.79	2.23	1.61	1.11	0.9	1.17	2.13	1.86	1.89	0.92	0.82	0.82
	6 day	1	0.96	1.09	1.94	1.7	1.75	5.61	4.93	5.15	6	5.85	6.32
	12 day	5.15	7	6.22	2.07	2.66	2.03	424.88	381.72	368.43	88.43	98.39	87.95
	18 day	4.6	4.5	5.12	1.85	1.96	1.55	27.48	29.32	28.26	7.58	8.64	8.5
